# Supplementary material for: Sarcoma Common MHC-I Haplotype Restricts Tumor-Specific CD8+ T Cell Response
Source: Cancers (Basel). 2022 Jul 14;14(14):3414. doi: 10.3390/cancers14143414 (PMC9322060; doi:10.3390/cancers14143414)
Supplement: Supplementary file 1 [file cancers-14-03414-s001.zip]

Archive with 1 entries (1 files):
- cancers-1793650-supplementary.pdf
